# Supplementary material for: N-terminal truncating variants in CACNB1 cause a new congenital muscular disorder
Source: Eur J Hum Genet. 2025 Sep 29;34(3):314–23. doi: 10.1038/s41431-025-01944-4 (PMC12963491; doi:10.1038/s41431-025-01944-4)
Supplement: Supplementary file 3 — Supplemental Data 2 [file 41431_2025_1944_MOESM3_ESM.xlsx]

## Sheet: Summary
	Excel sheet		Description
	read_count sheet		Transcript quantification results at the read count level using IsoQuant software. Note that for isoform quantification only optimal alignments were considered, and secondary alignments were removed. In the case of isoforms with similar sequence structures, this may lead to the situation that some isoforms do not have corresponding alignment reads.
	CACNB1(All_isoforms) sheet		Transcript quantification results for all CACNB1 isoforms extracted from the read_count sheet. Percentages were calculated as the number of reads aligning to each isoform divided by the total number of reads aligned to all CACNB1 isoforms.
	CACNB1(exon2_containing) sheet		Subset of transcript quantification results corresponding to CACNB1 isoforms containing exon 2. The percentage was calculated as the number of reads aligning to isoforms containing exon 2 divided by the total number of reads aligned to all CACNB1 isoforms.
	CACNB1(exon2_notContaining) sheet		Subset of transcript quantification results corresponding to CACNB1 isoforms not containing exon 2. The percentage was calculated as the number of reads aligning to isoforms not containing exon 2 divided by the total number of reads aligned to all CACNB1 isoforms.

## Sheet: read_count
transcript_id	read_count
ENST00000432375	0
ENSG00000113273_novel02	0
ENST00000434019	0
ENST00000373564	0
ENST00000434017	0
ENST00000425110	0
ENSG00000169379_novel13	16
ENST00000481085	0
ENST00000521168	0
ENST00000602702	0
ENSG00000174437_novel11	11
ENSG00000106052_novel03	3
ENST00000494883	0
ENST00000392220	0
ENST00000300184	0
ENSG00000124201_novel06	8
ENSG00000170759_novel27	0
ENSG00000135164_novel13	0
ENSG00000256594_novel01	7
ENST00000581887	0
ENSG00000173545_novel03	2
ENST00000587525	0
ENST00000596224	0
ENSG00000188493_novel10	2
ENSG00000112419_novel22	9
ENST00000564773	0
ENSG00000085733_novel12	0
ENST00000394013	11
ENSG00000277957_novel24	0
ENSG00000110931_novel36	29
ENSG00000121774_novel08	0
ENST00000391291	0
ENST00000571308	1
ENSG00000163697_novel02	1
ENST00000421557	0
ENSG00000071054_novel144	52
ENST00000560438	0
ENST00000525783	0
ENST00000631155	0
ENST00000503667	0
ENST00000427978	0
ENST00000476895	0
ENST00000491461	0
ENSG00000165219_novel28	0
ENST00000556415	0
ENSG00000105793_novel01	1
ENSG00000198677_novel17	0
ENST00000607212	0
ENSG00000136021_novel21	0
ENST00000511287	0
ENSG00000068438_novel43	3
ENSG00000119707_novel07	4
ENST00000307518	0
ENST00000431307	0
ENSG00000087245_novel13	0
ENSG00000241316_novel01	3
ENST00000618757	1
ENST00000476146	0
ENSG00000044446_novel07	0
ENSG00000164609_novel05	0
ENST00000511026	0
ENSG00000130939_novel11	3
ENST00000553386	0
ENST00000568441	0
ENSG00000129116_novel13	4
ENSG00000197694_novel56	0
ENST00000509525	1
ENSG00000119333_novel30	3
ENST00000589166	0
ENSG00000204685_novel05	2
ENSG00000198707_novel21	2
ENSG00000114062_novel33	2
ENSG00000164944_novel01	7
ENSG00000143537_novel17	0
ENSG00000060971_novel06	0
ENST00000487487	0
ENST00000497693	0
ENSG00000168924_novel07	4
ENST00000417272	0
ENST00000530529	0
ENST00000371785	7
ENST00000460324	0
ENSG00000162729_novel05	46
ENST00000428960	0
ENST00000600073	0
ENST00000461161	0
ENSG00000251669_novel03	2
ENSG00000164520_novel02	11
ENST00000470461	0
ENST00000440086	2
Novelgene494_novel06	0
ENSG00000135424_novel62	2
ENSG00000140553_novel07	0
ENSG00000137817_novel43	1
ENSG00000075790_novel21	12
ENST00000381112	0
ENST00000584232	0
ENST00000304031	116
ENST00000410431	0
ENST00000510408	3
ENST00000487291	1
ENSG00000102572_novel04	0
ENSG00000080823_novel31	4
ENSG00000100078_novel01	4
ENST00000367201	0
ENST00000586536	149
ENST00000392225	2
ENSG00000142188_novel13	2
ENSG00000125954_novel10	0
ENSG00000141699_novel01	15
ENSG00000154556_novel63	0
ENSG00000105701_novel31	4
ENST00000586475	0
ENSG00000164024_novel05	0
ENSG00000090097_novel13	0
ENST00000408460	0
ENSG00000214548_novel13	65
ENST00000363338	0
ENST00000391553	0
ENSG00000163346_novel03	0
ENSG00000128731_novel25	2
ENSG00000139350_novel14	5
ENSG00000214595_novel04	0
ENSG00000126777_novel100	0
ENST00000523959	0
ENST00000384323	0
ENSG00000172889_novel01	3
ENST00000537879	0
ENST00000465703	1
ENSG00000182858_novel02	11
ENSG00000038358_novel20	0
ENST00000566157	603
ENST00000414179	0
ENST00000449135	0
ENSG00000003509_novel08	11
ENST00000608465	0
ENSG00000168389_novel10	0
ENST00000460047	0
ENSG00000136152_novel09	0
ENST00000486013	2
ENSG00000167807_novel01	4
ENST00000491143	0
ENSG00000106615_novel10	4
ENSG00000135929_novel06	0
ENSG00000160310_novel33	5
ENSG00000205885_novel01	2
ENST00000570009	0
ENST00000591783	0
ENST00000475146	0
ENST00000590700	0
ENSG00000135828_novel05	0
ENST00000518666	0
ENST00000628425	0
ENSG00000196663_novel02	2
ENSG00000175203_novel09	0
ENST00000511095	0
ENSG00000155657_novel2665	0
ENST00000516611	0
ENSG00000100991_novel08	0
ENSG00000035928_novel11	0
ENST00000509552	0
ENST00000297720	0
ENSG00000141867_novel20	0
ENSG00000198947_novel97	3
ENSG00000068697_novel03	1
ENST00000497447	0
ENST00000259234	1
ENSG00000151914_novel74	9
ENSG00000140543_novel07	11
ENSG00000107882_novel06	1
ENSG00000125755_novel08	0
ENSG00000144445_novel04	13
ENST00000585455	0
ENSG00000168385_novel52	0
ENST00000502464	2
ENSG00000118194_novel114	11
ENST00000624024	0
ENSG00000213204_novel10	4
ENSG00000214046_novel02	0
ENSG00000107819_novel13	19
ENST00000308733	0
ENSG00000237441_novel20	4
ENST00000334705	3
ENST00000588683	0
ENST00000286791	0
ENST00000312010	0
ENST00000530868	0
ENSG00000170485_novel11	2
ENST00000352435	8
ENST00000432641	604
ENST00000541143	1
ENST00000467816	0
ENST00000368089	0
ENST00000580608	0
ENSG00000205670_novel04	0
ENSG00000115464_novel11	1
ENSG00000162576_novel41	0
ENSG00000108465_novel09	3
ENSG00000170004_novel17	0
ENST00000412227	58
ENSG00000196296_novel18	0
ENST00000602430	0
ENSG00000149582_novel07	3
ENST00000581180	2
ENST00000481704	0
ENSG00000276256_novel05	2
ENST00000462806	10
ENST00000441349	0
ENST00000572290	0
ENSG00000159216_novel26	3
ENSG00000125977_novel17	3
ENSG00000102226_novel08	8
ENST00000261333	4
ENSG00000151612_novel25	6
ENST00000550002	0
ENST00000522269	0
ENST00000440999	0
ENST00000553591	0
ENSG00000136271_novel17	6
ENST00000603234	0
ENST00000358531	5
ENST00000427937	0
ENST00000584715	0
ENSG00000163681_novel06	2
ENSG00000182473_novel06	10
ENSG00000041357_novel17	3
ENSG00000196296_novel20	6
ENST00000516809	0
ENSG00000145901_novel20	0
ENSG00000119772_novel01	6
ENST00000373424	0
ENST00000496724	0
ENST00000365563	0
Novelgene888_novel44	0
ENST00000469399	0
ENSG00000198719_novel07	0
ENST00000519311	0
ENST00000511999	0
ENST00000602198	0
ENSG00000264058_novel06	6
ENST00000443546	0
ENSG00000178104_novel84	2
ENST00000544643	0
ENSG00000153015_novel04	101
ENST00000563083	0
ENSG00000110768_novel15	0
ENSG00000119684_novel14	7
ENST00000566581	0
ENSG00000182718_novel61	2
ENSG00000168061_novel02	2
ENSG00000107140_novel03	0
ENSG00000166833_novel10	0
ENST00000480836	0
ENSG00000173406_novel09	21
ENST00000610586	0
ENSG00000111481_novel05	3
ENSG00000105819_novel14	0
ENST00000457964	0
ENST00000555786	0
ENST00000300093	204
ENSG00000105771_novel10	9
ENST00000534981	0
ENST00000516391	0
ENSG00000204842_novel06	0
ENSG00000075399_novel07	2
ENST00000560344	0
ENST00000438297	0
ENSG00000166387_novel05	5
ENSG00000104067_novel13	6
ENST00000615124	0
ENST00000469991	0
ENST00000421749	0
ENSG00000107020_novel08	2
ENST00000370242	0
ENST00000565694	0
ENSG00000084693_novel04	2
ENSG00000165917_novel31	12
ENSG00000106346_novel06	18
ENSG00000133818_novel11	2
ENSG00000224165_novel01	2
ENSG00000137563_novel05	9
ENSG00000159069_novel05	6
ENST00000480711	0
ENSG00000136856_novel08	4
ENSG00000157349_novel13	7
ENST00000400540	0
ENST00000564761	0
ENSG00000182149_novel18	1
ENSG00000184979_novel14	0
ENSG00000145833_novel01	2
ENST00000582589	0
ENSG00000102189_novel11	0
ENST00000541196	0
ENSG00000040275_novel02	2
ENSG00000197321_novel33	4
ENSG00000155657_novel596	0
ENST00000433494	0
ENST00000596311	0
ENST00000557369	0
ENSG00000096696_novel25	0
ENSG00000103197_novel16	0
ENSG00000073711_novel11	0
ENSG00000115317_novel11	6
ENST00000605785	0
ENST00000462641	4
ENSG00000101928_novel10	3
ENSG00000178104_novel27	0
ENST00000553658	0
ENSG00000146416_novel09	6
ENST00000453396	0
ENSG00000136717_novel35	0
ENST00000571505	0
ENSG00000075336_novel01	3
ENST00000372068	8
ENST00000471493	0
ENST00000492020	0
ENST00000395606	1
ENST00000622980	0
ENST00000606527	0
ENSG00000153317_novel20	3
ENST00000524209	0
ENST00000342382	26
ENST00000592363	0
ENSG00000090097_novel42	4
ENST00000493460	6
ENST00000225916	42
ENSG00000140983_novel19	9
ENST00000488325	0
ENSG00000213047_novel07	0
ENSG00000122692_novel01	5
ENST00000592278	0
ENSG00000010361_novel09	2
ENST00000562179	0
ENST00000526536	0
ENST00000585869	0
ENST00000442113	0
ENSG00000204569_novel16	0
ENST00000566465	0
ENSG00000049883_novel02	8
ENST00000430048	0
ENSG00000107164_novel08	0
ENST00000545145	11
ENST00000619784	0
ENST00000410035	0
ENST00000458646	0
ENSG00000185324_novel16	3
ENST00000512875	0
ENST00000571046	0
ENST00000578419	0
ENST00000542068	0
ENSG00000087088_novel12	2
ENSG00000120451_novel01	0
ENSG00000036054_novel08	24
ENST00000373758	0
ENST00000565467	0
ENSG00000141644_novel74	12
ENSG00000254995_novel17	2
ENST00000612599	0
ENST00000487189	0
ENST00000448477	0
ENSG00000013375_novel20	3
ENSG00000197746_novel25	2
ENST00000491063	1
ENSG00000205531_novel51	3
ENST00000411179	0
ENSG00000187257_novel01	60
ENST00000368720	2
ENST00000509331	0
ENSG00000079974_novel16	14
ENST00000320580	31
ENSG00000154874_novel06	4
ENSG00000119906_novel20	0
ENSG00000172456_novel09	2
ENSG00000152700_novel09	6
ENST00000538519	0
ENSG00000101052_novel09	0
ENSG00000182541_novel08	0
ENST00000505990	0
ENSG00000129351_novel16	0
ENSG00000131503_novel01	6
ENST00000557078	0
ENSG00000158863_novel13	0
ENSG00000101019_novel10	8
ENST00000447425	0
ENSG00000134291_novel11	0
ENSG00000127481_novel76	0
ENSG00000159899_novel04	0
ENSG00000106344_novel16	3
ENST00000518284	0
ENSG00000160789_novel56	1
ENSG00000146147_novel13	10
ENSG00000172500_novel16	17
ENST00000589493	0
ENST00000340850	0
ENST00000370855	0
ENSG00000188690_novel25	21
ENST00000494354	1
ENST00000628781	0
ENSG00000146411_novel02	2
ENST00000348386	0
ENST00000216038	2945
ENSG00000157193_novel04	6
ENST00000470585	0
ENSG00000240356_novel11	2
ENST00000507487	0
ENST00000423403	0
ENST00000322209	0
ENSG00000164902_novel01	7
ENST00000466182	0
ENSG00000158006_novel01	16
ENSG00000204138_novel09	0
ENSG00000127022_novel16	48
ENST00000429080	0
ENST00000458763	0
ENST00000461670	0
ENSG00000108823_novel24	17
ENSG00000254634_novel03	2
ENST00000392561	33
ENST00000533832	0
ENST00000485260	0
ENST00000262395	0
ENSG00000117305_novel04	6
ENST00000527489	0
ENST00000459961	6
ENST00000445455	0
ENST00000424842	1
ENST00000424669	0
ENST00000622357	0
ENSG00000134759_novel25	0
ENSG00000048405_novel01	4
ENST00000515018	0
ENSG00000164252_novel01	10
ENSG00000050165_novel08	13
ENSG00000106330_novel01	8
ENST00000477332	4
ENSG00000177058_novel04	3
ENST00000560827	0
ENST00000542107	0
ENSG00000166025_novel10	0
ENST00000474836	0
ENSG00000055044_novel26	0
ENSG00000143761_novel04	2
ENSG00000101974_novel02	1
ENST00000399447	0
ENSG00000142687_novel38	2
ENST00000542087	0
ENST00000499044	32
ENST00000624649	205
ENST00000485464	0
ENST00000589462	0
ENSG00000155657_novel2033	0
ENST00000528660	0
ENSG00000124783_novel22	18
ENSG00000115677_novel36	0
Novelgene453_novel13	14
ENST00000491366	0
ENSG00000133816_novel16	0
ENST00000399352	3
ENST00000452190	0
ENST00000469731	18
ENSG00000088387_novel42	1
ENSG00000184304_novel07	0
ENSG00000162576_novel45	4
ENST00000371352	0
ENSG00000159131_novel19	0
ENSG00000120798_novel08	0
ENST00000568756	0
ENST00000557234	0
ENST00000558431	0
ENSG00000121892_novel23	4
ENST00000333425	0
ENST00000503453	0
ENSG00000115020_novel05	0
ENSG00000110888_novel51	0
ENSG00000130023_novel09	12
ENSG00000165671_novel23	3
ENST00000540746	1
ENST00000562667	0
ENST00000489149	0
ENSG00000140945_novel27	137
ENST00000619477	0
ENST00000350481	5
ENSG00000229852_novel02	2
ENSG00000125818_novel04	2
ENSG00000126524_novel17	4
ENST00000586080	0
ENSG00000125266_novel01	25
ENSG00000025796_novel23	0
ENSG00000179218_novel02	9
ENST00000477638	0
ENST00000432760	0
ENST00000358556	2
ENST00000482098	24
ENSG00000169609_novel05	11
ENST00000469802	0
ENSG00000148943_novel02	2
ENST00000528854	0
ENSG00000160753_novel07	9
ENSG00000141076_novel22	0
ENST00000416719	0
ENSG00000028203_novel36	0
ENST00000410306	0
ENSG00000100225_novel07	25
ENST00000316052	160
ENSG00000101413_novel03	4
ENSG00000071205_novel37	0
ENSG00000183091_novel192	0
ENSG00000178104_novel168	1
ENSG00000103034_novel03	0
ENST00000402377	0
ENSG00000136937_novel15	1
ENSG00000067369_novel30	6
ENST00000381974	0
ENST00000476317	0
ENSG00000108784_novel09	0
ENST00000270139	253
ENSG00000064115_novel02	0
ENST00000381844	16
ENSG00000197746_novel27	0
ENSG00000138768_novel18	0
ENSG00000100726_novel11	0
ENST00000557707	0
ENSG00000064102_novel17	0
ENST00000586380	0
ENSG00000138592_novel21	7
ENSG00000130305_novel23	2
ENST00000603798	0
ENSG00000067066_novel56	0
ENST00000552983	0
ENST00000383990	0
ENSG00000155657_novel3148	2
ENST00000370456	1
ENSG00000063660_novel11	0
ENST00000440995	0
ENSG00000115415_novel26	0
ENST00000526219	2
ENST00000507607	0
ENSG00000129534_novel03	42
ENSG00000148444_novel03	0
ENST00000488629	0
ENSG00000116871_novel66	0
ENSG00000101400_novel03	1
ENSG00000102452_novel07	5
ENST00000621520	0
ENST00000369966	1
ENSG00000136827_novel07	12
ENSG00000131148_novel04	5
ENST00000557856	0
ENST00000505068	3
ENST00000481107	5
ENST00000543036	0
ENST00000477313	2
ENSG00000167393_novel12	9
ENSG00000258529_novel04	1
ENST00000526579	0
ENST00000531125	0
ENSG00000228439_novel01	2
ENST00000434834	0
ENST00000295926	45
ENSG00000255872_novel04	9
ENSG00000077235_novel06	0
ENST00000436118	0
ENST00000390903	0
ENSG00000112062_novel06	0
ENSG00000136153_novel59	2
ENSG00000244257_novel11	0
ENST00000415393	0
ENSG00000188191_novel04	0
ENST00000420724	0
ENST00000414961	0
ENST00000553396	0
ENSG00000113719_novel15	0
ENSG00000067900_novel14	5
ENSG00000064933_novel17	0
ENSG00000113648_novel10	0
ENSG00000101213_novel03	0
ENST00000442241	90
ENSG00000214078_novel20	0
ENST00000439176	0
ENSG00000137841_novel03	3
ENSG00000100324_novel01	2
ENSG00000070814_novel12	0
ENST00000562622	4
ENST00000528273	1
ENSG00000106105_novel10	0
ENSG00000123200_novel26	0
ENST00000549171	0
ENSG00000168397_novel06	22
ENSG00000100949_novel15	2
ENST00000595857	0
ENST00000582363	0
ENST00000557728	0
ENST00000629328	0
ENSG00000153827_novel53	3
ENST00000574234	0
ENSG00000152556_novel23	3
ENSG00000188690_novel29	3
ENST00000517749	4
ENST00000561881	0
ENST00000400780	0
ENST00000521861	342
ENST00000417394	0
ENST00000588716	0
ENST00000591057	0
ENST00000389272	5
ENST00000559423	0
ENST00000256906	0
ENSG00000155657_novel414	0
ENST00000539901	0
ENSG00000121741_novel37	0
ENST00000615738	0
ENST00000510446	0
ENST00000435257	0
ENSG00000215788_novel04	1
ENST00000393140	0
ENSG00000150093_novel49	8
ENSG00000123200_novel09	76
ENST00000589262	0
ENSG00000166333_novel04	3
ENST00000435476	0
ENSG00000114054_novel05	45
ENSG00000256500_novel150	2
ENST00000512211	0
ENST00000554968	0
ENST00000441771	0
ENST00000435159	0
ENSG00000116106_novel01	3
ENSG00000187498_novel11	0
ENSG00000003756_novel01	12
ENSG00000141428_novel06	2
ENST00000620908	0
ENSG00000100504_novel09	0
ENST00000339403	0
Novelgene599_novel01	2
ENST00000413596	0
ENSG00000160299_novel34	0
ENST00000568695	0
ENSG00000100395_novel22	6
ENSG00000171130_novel02	4
ENST00000535277	0
ENSG00000026297_novel07	7
ENSG00000155657_novel2269	0
ENSG00000019485_novel02	2
ENST00000522366	0
ENSG00000161217_novel16	6
ENST00000566409	0
ENST00000450022	0
ENSG00000065413_novel02	3
ENST00000561834	0
ENSG00000160999_novel02	210
ENST00000505645	0
ENST00000495467	0
ENST00000558808	0
ENST00000332728	0
ENST00000427563	0
ENSG00000141295_novel29	4
ENST00000569830	0
ENST00000445194	0
ENST00000401306	0
ENSG00000108100_novel26	8
ENSG00000099331_novel07	20
ENST00000447180	0
ENSG00000166887_novel04	0
ENSG00000163870_novel04	7
ENSG00000072195_novel18	0
ENST00000419548	0
ENSG00000125107_novel17	0
ENST00000444319	0
ENST00000609669	0
ENST00000331920	0
ENST00000344604	5
ENSG00000010017_novel12	3
ENSG00000057608_novel01	3
ENST00000544630	0
ENST00000416268	0
ENST00000363200	0
ENST00000588582	0
ENSG00000172053_novel24	0
ENST00000567095	0
ENSG00000184634_novel13	0
ENST00000588636	0
ENST00000592829	0
ENST00000548802	0
ENSG00000129116_novel115	2
ENST00000472624	4
ENST00000564460	0
ENST00000463664	0
ENSG00000177731_novel28	0
ENST00000497413	0
ENST00000484118	0
ENST00000372586	781
ENST00000590202	4
ENST00000606557	0
ENSG00000100139_novel12	0
ENST00000491728	0
ENSG00000179523_novel01	3
ENSG00000186283_novel22	0
ENSG00000223960_novel09	2
ENST00000417207	0
ENST00000559663	0
ENST00000551877	0
ENSG00000171604_novel14	11
ENSG00000159788_novel11	4
ENST00000398938	0
ENST00000530267	2
ENST00000394171	10
ENST00000412285	0
ENST00000562778	0
ENST00000563563	0
ENST00000372902	411
ENST00000525178	0
ENSG00000155657_novel2265	0
ENST00000552115	10
ENSG00000107537_novel04	0
ENST00000503098	0
ENST00000549506	0
ENSG00000100243_novel22	22
ENST00000558666	0
ENSG00000144134_novel10	2
ENST00000455574	37
ENST00000480814	0
ENSG00000127995_novel15	0
ENSG00000172062_novel07	13
ENSG00000118162_novel13	30
ENSG00000175470_novel02	29
ENST00000600990	11
ENSG00000067191_novel01	139
ENST00000373656	0
ENST00000497359	0
ENSG00000158623_novel16	0
ENSG00000133606_novel03	3
ENST00000581201	0
ENST00000429418	0
ENST00000359008	0
ENST00000591334	0
ENST00000569472	0
ENSG00000177042_novel09	6
ENST00000296526	0
ENST00000462149	0
ENSG00000174177_novel11	4
ENST00000483707	0
ENST00000390952	0
ENST00000511745	0
ENST00000348370	9
ENSG00000136717_novel310	16
ENST00000565262	0
ENSG00000151746_novel11	6
ENST00000478866	0
ENSG00000183091_novel731	4
ENST00000457952	0
ENSG00000147421_novel03	4
ENSG00000009830_novel01	3
ENST00000529267	0
ENST00000590322	0
ENSG00000139684_novel08	2
ENST00000516410	0
ENSG00000155657_novel1835	0
ENST00000560581	0
ENSG00000115461_novel01	20
ENSG00000184489_novel02	2
ENSG00000143093_novel10	0
ENSG00000113312_novel12	0
ENST00000369242	0
ENST00000402802	12
ENSG00000145632_novel10	7
ENSG00000198612_novel12	0
ENSG00000139197_novel15	0
ENST00000606767	0
ENSG00000197226_novel09	3
ENST00000466084	0
ENSG00000079432_novel10	0
ENSG00000172663_novel09	2
ENST00000581233	0
ENST00000616927	0
ENSG00000231776_novel18	3
ENSG00000139641_novel27	3
ENSG00000182473_novel29	2
ENST00000531128	0
ENSG00000237441_novel10	6
ENST00000358438	0
ENST00000335870	36
ENST00000455537	0
ENSG00000139436_novel29	0
ENST00000316433	8
ENST00000379859	0
ENST00000551090	0
ENST00000569848	0
ENSG00000114923_novel02	0
ENSG00000150764_novel04	0
ENST00000559021	0
ENST00000409818	0
ENSG00000182670_novel21	18
ENST00000400771	0
ENST00000519926	0
ENST00000355826	7
ENSG00000163703_novel33	0
Novelgene88_novel04	30
ENST00000355717	2
ENST00000559102	0
ENSG00000115368_novel01	2
ENSG00000182903_novel01	4
ENSG00000214176_novel04	17
ENST00000629438	0
ENST00000508513	0
ENST00000362725	0
ENST00000482421	0
ENST00000455592	0
ENST00000484194	0
ENSG00000108854_novel14	0
ENSG00000118407_novel03	19
ENST00000475610	15
ENST00000519981	0
ENSG00000165282_novel04	0
ENST00000450091	0
ENSG00000077380_novel18	13
ENST00000505768	0
ENST00000445680	0
ENST00000439973	0
ENSG00000112062_novel11	0
ENSG00000130511_novel14	0
ENSG00000134744_novel76	7
ENSG00000077232_novel03	24
ENSG00000085998_novel32	7
ENST00000393284	0
Novelgene662_novel01	5
ENST00000629819	0
ENSG00000198130_novel10	25
ENSG00000135968_novel07	127
ENST00000467174	0
ENST00000411104	0
ENSG00000122512_novel09	0
ENSG00000174501_novel01	5
ENST00000534565	0
ENST00000361221	0
ENST00000506265	0
ENSG00000105559_novel16	0
ENST00000517509	0
ENST00000375662	7
ENST00000499499	47
ENST00000455178	0
ENST00000420587	1
ENST00000483765	0
ENST00000444085	0
ENST00000513870	0
ENSG00000149262_novel02	8
ENST00000417540	0
ENST00000504629	0
ENST00000500945	7
ENSG00000172046_novel31	0
ENSG00000282034_novel02	7
ENST00000528122	0
ENST00000397360	0
ENSG00000172239_novel28	2
ENST00000440624	0
ENST00000306634	0
ENSG00000178761_novel20	2
ENSG00000167881_novel09	0
ENST00000565680	0
ENST00000461722	5
ENSG00000183010_novel02	0
ENST00000608885	0
ENSG00000156831_novel04	2
ENSG00000107745_novel17	2
ENSG00000198909_novel07	1
ENSG00000116668_novel09	0
ENSG00000106823_novel07	0
ENST00000495799	0
ENSG00000138433_novel06	0
ENST00000624174	0
ENST00000465404	0
ENST00000479186	0
ENST00000412447	0
ENSG00000122026_novel01	4
ENST00000566369	0
ENST00000624794	2
ENSG00000003509_novel09	3
ENST00000590513	270
ENST00000433902	0
ENST00000334914	0
ENSG00000084754_novel29	3
ENST00000617556	0
ENST00000460857	0
ENST00000418724	0
ENST00000591377	0
ENSG00000168528_novel05	7
ENSG00000134644_novel06	0
ENSG00000155657_novel1777	0
ENSG00000125149_novel15	0
ENST00000625022	0
ENST00000513751	0
ENSG00000215837_novel02	3
ENSG00000177879_novel13	2
ENST00000594182	0
ENSG00000088881_novel01	2
ENST00000512763	0
ENSG00000079393_novel28	117
ENSG00000010282_novel04	3
ENST00000507640	0
ENST00000582895	0
ENSG00000152380_novel11	4
ENST00000428959	0
ENST00000482938	0
ENSG00000053747_novel02	2
ENSG00000136717_novel365	6
ENSG00000170445_novel09	0
ENSG00000159228_novel02	14
ENST00000379134	0
ENST00000630397	0
ENSG00000114098_novel23	0
ENSG00000127603_novel261	0
ENSG00000117632_novel05	6
ENSG00000108840_novel70	2
ENSG00000172037_novel08	4
ENST00000627571	0
ENST00000424216	0
ENST00000519404	18
ENSG00000108039_novel12	6
ENST00000556987	0
ENST00000518814	0
ENSG00000066933_novel35	8
ENST00000610673	0
ENST00000562201	0
ENST00000482475	0
ENST00000515386	0
ENSG00000143164_novel34	0
ENSG00000160972_novel03	5
ENST00000613069	0
ENST00000371587	0
ENSG00000117155_novel21	0
ENST00000470996	0
ENST00000265728	62
ENST00000507560	0
ENSG00000155657_novel1973	2
ENST00000353487	400
ENSG00000146232_novel04	2
ENST00000469748	0
ENSG00000116906_novel10	0
ENSG00000137941_novel12	6
ENSG00000162928_novel03	31
ENSG00000117000_novel01	4
ENST00000607450	0
ENSG00000108654_novel03	5
ENSG00000168214_novel28	2
ENST00000487989	0
ENSG00000108651_novel13	0
ENSG00000197951_novel01	2
ENST00000280562	0
ENSG00000155657_novel3303	8
ENSG00000076108_novel32	3
ENST00000568979	0
ENST00000600938	80
ENST00000478717	0
ENSG00000064607_novel74	28
ENST00000513791	0
ENST00000597685	0
ENSG00000130528_novel11	25
ENSG00000140391_novel06	0
ENSG00000047410_novel50	0
ENST00000574700	0
ENSG00000030066_novel01	6
ENST00000388876	0
ENSG00000123415_novel11	4
ENSG00000168906_novel15	1
ENSG00000163050_novel06	49
ENST00000531832	0
ENST00000520690	0
ENSG00000072682_novel15	473
ENST00000616763	4
ENST00000552261	0
ENST00000485410	0
ENST00000479724	0
ENSG00000250251_novel04	2
ENSG00000090615_novel17	2
ENST00000496467	0
ENST00000573295	1
ENST00000555415	0
ENST00000504820	0
ENSG00000166377_novel05	4
ENST00000549876	0
ENST00000611569	0
ENST00000260453	18
ENST00000433555	0
ENSG00000165410_novel18	54
ENST00000451925	0
ENST00000583943	0
ENSG00000256500_novel25	4
ENSG00000174437_novel53	32
ENST00000390288	0
ENSG00000095787_novel25	0
ENSG00000089280_novel13	2
ENSG00000138435_novel10	3
ENST00000588603	0
ENST00000522427	0
ENSG00000204590_novel06	0
ENST00000515279	8
ENSG00000197467_novel07	2
ENSG00000100461_novel09	6
ENST00000571113	0
ENSG00000167671_novel03	0
ENST00000497914	0
ENSG00000099785_novel02	5
ENSG00000114030_novel03	99
ENST00000392203	0
ENST00000508217	0
ENSG00000129353_novel27	0
ENSG00000183576_novel09	2
ENSG00000103496_novel07	5
ENSG00000127993_novel10	2
ENST00000511965	0
ENST00000503323	0
ENST00000571989	0
ENSG00000131043_novel10	0
ENSG00000081721_novel05	4
ENSG00000167549_novel29	494
ENST00000382366	0
ENSG00000198721_novel03	5
ENST00000606704	0
ENSG00000136738_novel18	0
ENST00000359299	0
ENST00000512037	0
ENSG00000171453_novel05	4
ENST00000519421	0
ENST00000490933	0
ENST00000605848	0
ENSG00000141577_novel01	2
ENSG00000149091_novel03	4
ENST00000486681	0
ENST00000473131	20
ENST00000564639	0
ENST00000398494	1
ENST00000453642	0
ENST00000306065	22
ENSG00000144771_novel02	2
ENSG00000160789_novel34	15
ENSG00000163444_novel29	4
ENSG00000141736_novel14	5
ENST00000370798	5
ENST00000591648	0
ENST00000524892	0
ENST00000382659	0
ENSG00000123136_novel24	8
ENST00000519146	0
ENST00000566478	0
ENST00000452479	3
ENSG00000115694_novel22	3
ENST00000486716	0
ENSG00000012171_novel04	2
ENSG00000204574_novel10	0
ENST00000295894	0
ENST00000444171	0
ENSG00000137076_novel39	0
ENSG00000122359_novel27	12
ENSG00000198363_novel03	2
ENSG00000125755_novel03	8
ENST00000519503	0
ENSG00000116209_novel13	62
ENSG00000109736_novel21	2
ENST00000575389	0
ENST00000532900	0
ENSG00000188643_novel01	0
ENSG00000112701_novel24	4
ENSG00000275835_novel29	16
ENSG00000196083_novel06	2
ENST00000393003	0
ENST00000525059	0
ENST00000440679	0
ENSG00000081189_novel01	0
ENSG00000104299_novel04	2
ENST00000489546	0
ENSG00000139793_novel08	0
ENST00000530865	0
ENSG00000105835_novel07	55
ENSG00000198818_novel04	36
ENSG00000150977_novel03	31
ENST00000398506	1
ENST00000440174	0
ENST00000604182	0
ENSG00000155657_novel1356	0
ENST00000564146	0
ENST00000331268	532
ENST00000261203	0
ENSG00000151665_novel03	3
ENST00000255746	0
ENST00000588514	0
ENSG00000078098_novel32	2
ENSG00000177697_novel41	0
ENST00000459797	0
ENST00000583292	0
ENSG00000178917_novel06	22
ENST00000394573	0
ENSG00000115464_novel21	10
ENSG00000139687_novel17	0
ENSG00000111641_novel14	0
ENSG00000142657_novel06	0
ENST00000447034	0
ENSG00000164122_novel14	6
ENST00000371210	0
ENST00000559948	0
ENSG00000143891_novel02	2
ENST00000461737	0
ENSG00000188986_novel10	0
ENST00000513245	0
ENSG00000068400_novel11	0
ENSG00000165752_novel02	0
ENSG00000108840_novel10	7
ENSG00000183091_novel616	0
ENSG00000138674_novel45	0
ENSG00000087470_novel18	0
ENST00000427312	16
ENST00000341165	0
ENSG00000130254_novel10	0
ENSG00000065534_novel18	0
ENST00000444575	0
ENST00000361722	0
ENST00000549083	0
ENSG00000160360_novel08	0
ENST00000477481	0
ENST00000379853	0
ENSG00000014919_novel09	54
ENST00000311565	0
ENST00000449319	2
ENSG00000131381_novel02	3
ENST00000575258	0
ENST00000523508	0
ENSG00000100403_novel02	0
ENST00000371652	550
ENST00000481918	0
ENST00000433107	0
ENSG00000166946_novel18	0
ENST00000453056	0
ENST00000597877	0
ENSG00000196642_novel03	3
ENST00000439057	9
ENST00000406262	0
ENSG00000196923_novel48	606
ENST00000481095	0
ENST00000523307	0
ENSG00000171503_novel03	3
ENSG00000068796_novel32	4
ENST00000264181	0
ENST00000392837	2
ENSG00000151445_novel08	3
ENSG00000270629_novel62	4
ENSG00000166266_novel05	11
ENST00000422062	0
ENSG00000178104_novel149	4
ENSG00000109063_novel293	8
ENSG00000090372_novel20	0
ENST00000376494	0
ENST00000560943	0
ENSG00000204463_novel86	4
ENST00000399054	0
ENSG00000166377_novel13	6
ENSG00000254536_novel01	2
ENST00000520580	1
ENSG00000153832_novel01	2
ENSG00000148219_novel02	31
ENSG00000119777_novel13	6
ENST00000436488	0
ENSG00000128606_novel03	5
ENSG00000198467_novel25	0
ENSG00000123636_novel30	0
ENSG00000051128_novel18	2
ENST00000534995	0
ENSG00000163399_novel28	3
ENSG00000103415_novel04	60
ENSG00000084072_novel09	4
ENST00000252242	2
ENST00000577703	0
ENST00000555955	8
ENSG00000140859_novel02	3
ENST00000622968	31
ENST00000584808	0
ENST00000412582	4
ENST00000560993	0
ENST00000487048	0
ENST00000565674	0
ENSG00000164808_novel17	0
ENST00000596850	0
ENST00000515580	0
ENST00000383996	0
ENSG00000159788_novel29	0
ENST00000560427	0
ENSG00000168066_novel22	0
ENSG00000172775_novel14	11
ENSG00000140374_novel03	9
ENST00000443141	0
ENST00000587761	0
ENSG00000116793_novel18	4
ENSG00000075292_novel52	0
ENSG00000093167_novel05	2
ENST00000511743	0
ENST00000289292	0
ENSG00000155657_novel949	0
ENSG00000078328_novel38	7
ENST00000475589	0
ENSG00000103496_novel01	3
ENST00000364401	0
ENSG00000169231_novel11	14
ENSG00000111275_novel03	4
ENSG00000174442_novel09	2
ENST00000476085	0
ENST00000594780	0
ENSG00000172340_novel05	0
ENST00000400814	0
ENST00000562376	0
ENSG00000106290_novel01	2
ENST00000440153	0
ENST00000574953	0
ENST00000354393	0
ENSG00000198399_novel06	18
ENST00000321867	1
ENST00000262318	1
ENSG00000188986_novel05	7
ENSG00000100345_novel09	106
ENSG00000120158_novel02	0
ENST00000577409	0
ENST00000530717	0
ENSG00000015171_novel14	1
ENST00000540895	0
ENSG00000169814_novel02	2
ENST00000554445	0
ENSG00000128641_novel56	0
ENSG00000135046_novel06	20
ENSG00000115649_novel10	2
ENST00000365280	0
ENST00000284987	3671
ENSG00000172053_novel16	5
ENST00000372936	0
ENSG00000064042_novel17	15
ENST00000612218	0
ENSG00000073060_novel10	0
ENSG00000157796_novel10	0
ENST00000528793	0
ENSG00000068903_novel64	2
ENSG00000026025_novel10	0
ENSG00000029363_novel30	26
ENST00000534610	0
ENST00000579789	0
ENST00000283921	431
ENST00000547455	0
ENST00000436154	0
ENST00000266069	580
ENST00000412805	0
ENST00000463756	0
ENSG00000139793_novel06	6
ENSG00000117155_novel06	0
ENST00000401286	0
ENST00000531156	0
ENST00000562830	0
ENSG00000143549_novel24	2
ENSG00000180992_novel06	3
ENST00000481934	1
ENST00000368899	0
ENST00000515860	0
ENST00000376542	143
ENSG00000113368_novel04	2
ENSG00000063245_novel02	4
ENST00000489329	0
ENST00000538778	0
ENSG00000148019_novel11	1
ENST00000470479	0
ENST00000587457	1
ENST00000363181	0
ENSG00000103544_novel04	11
ENSG00000128739_novel47	3
ENST00000492288	0
ENSG00000114120_novel06	2
ENSG00000168758_novel12	1
ENST00000601383	0
ENSG00000155657_novel3296	0
ENSG00000106609_novel10	4
ENST00000403372	3
ENST00000554716	0
ENST00000580484	0
ENST00000624234	0
ENSG00000162714_novel05	5
ENST00000562719	0
ENST00000437857	0
ENSG00000133020_novel34	0
ENSG00000163382_novel08	3
ENST00000405336	0
ENST00000390889	0
ENST00000474851	0
ENSG00000127914_novel22	0
ENSG00000162227_novel04	2
ENST00000336219	185
ENST00000612131	0
ENSG00000128591_novel55	14
ENST00000469894	0
ENST00000296755	1842
ENSG00000022840_novel30	0
ENSG00000152942_novel17	0
ENST00000609620	0
ENST00000621088	0
ENST00000519390	4
ENSG00000139684_novel04	18
ENSG00000183091_novel1066	0
ENST00000626206	0
ENST00000620324	10
ENST00000388759	91
ENSG00000174574_novel01	69
ENST00000620273	0
ENST00000489976	0
ENST00000613477	0
ENST00000587919	0
ENSG00000134283_novel33	0
ENSG00000140374_novel09	2
ENST00000516690	0
ENST00000558109	0
ENST00000453129	0
ENST00000565124	0
ENSG00000115904_novel02	0
ENSG00000110717_novel07	0
ENST00000379289	0
ENST00000520129	0
ENST00000624450	0
ENSG00000158850_novel03	0
ENST00000460249	0
ENST00000621566	0
ENSG00000166598_novel36	0
ENSG00000139618_novel02	9
ENSG00000165689_novel07	1
ENSG00000158186_novel22	0
ENSG00000248167_novel01	3
ENST00000379600	18
ENST00000306052	23
ENST00000476056	0
ENST00000450578	0
ENSG00000116747_novel21	2
ENSG00000196998_novel02	0
ENSG00000111647_novel13	4
ENSG00000109670_novel03	0
ENST00000466452	0
ENSG00000086061_novel11	12
ENST00000476392	0
ENST00000585381	0
ENSG00000241685_novel14	2
ENSG00000070756_novel51	3
ENSG00000158411_novel04	9
ENSG00000140521_novel16	0
ENST00000337894	5
ENST00000611069	0
ENSG00000111325_novel03	2
ENSG00000084234_novel40	0
ENST00000624426	0
ENST00000424642	0
ENSG00000068323_novel07	0
ENSG00000090581_novel04	16
ENST00000612351	0
ENSG00000104872_novel19	22
ENST00000392151	0
ENSG00000143033_novel13	3
ENSG00000059588_novel10	3
ENSG00000157637_novel29	0
ENST00000526772	0
ENST00000366583	0
ENSG00000156345_novel02	0
ENST00000403497	0
ENSG00000183091_novel333	4
ENST00000572747	0
ENST00000262346	2
ENST00000609852	0
ENST00000563346	0
ENST00000339091	160
ENST00000563437	0
ENSG00000113621_novel10	5
ENST00000618580	0
ENSG00000101391_novel08	0
ENSG00000270136_novel04	3
ENSG00000120694_novel39	7
ENST00000465110	0
ENSG00000149262_novel13	0
ENSG00000177706_novel07	1
ENSG00000109790_novel10	13
ENST00000416865	0
ENSG00000111653_novel08	2
ENST00000361564	10863
ENSG00000185669_novel01	0
ENST00000540270	0
ENST00000510900	0
ENST00000524092	0
ENSG00000162430_novel03	0
ENST00000526882	0
ENST00000472726	0
ENSG00000157933_novel01	68
ENST00000445230	0
ENST00000418574	3
ENSG00000072518_novel40	4
ENSG00000048540_novel02	0
ENST00000496805	0
ENSG00000163110_novel59	3
ENST00000512993	0
ENST00000480604	0
ENST00000556966	0
ENSG00000257923_novel14	0
ENST00000254730	235
ENSG00000157483_novel26	0
ENSG00000066044_novel01	29
ENST00000624726	0
ENST00000576034	0
ENST00000600533	0
ENST00000590117	0
ENST00000264344	12
ENSG00000111640_novel18	4
ENSG00000204381_novel01	24
ENST00000581545	0
ENSG00000173320_novel01	2
ENSG00000164164_novel14	0
ENSG00000155269_novel03	1
ENST00000552542	0
ENST00000490444	0
ENSG00000004534_novel25	0
ENST00000583036	0
ENST00000555371	0
ENST00000514543	0
ENST00000517324	0
ENSG00000122367_novel33	4
ENST00000508067	0
ENST00000474213	0
ENST00000366140	0
ENST00000612782	0
ENSG00000179364_novel02	16
ENSG00000155363_novel08	0
ENSG00000198431_novel14	2
ENST00000228918	382
ENSG00000141959_novel03	2
ENST00000516162	0
ENSG00000167840_novel16	3
ENST00000610751	0
ENSG00000153113_novel96	9
ENST00000565451	0
ENSG00000054654_novel04	2
ENSG00000081248_novel20	0
ENST00000480830	0
ENST00000591006	6
ENST00000451558	0
ENSG00000117632_novel01	0
ENSG00000198792_novel10	0
ENSG00000078674_novel03	39
ENST00000480723	0
ENST00000581487	69
ENST00000624710	4
ENST00000602115	0
ENSG00000178031_novel09	7
ENST00000529339	0
ENSG00000174720_novel20	18
ENST00000610032	29
ENST00000462572	0
ENSG00000280987_novel52	25
ENST00000466165	0
ENSG00000164062_novel41	2
ENST00000517231	0
ENSG00000104218_novel07	0
ENSG00000129116_novel69	4
ENST00000412087	0
ENST00000551777	0
ENSG00000085231_novel04	2
ENSG00000119906_novel04	28
ENSG00000075151_novel23	5
ENST00000520618	0
ENSG00000116521_novel09	0
ENST00000384677	0
ENST00000612430	0
ENSG00000119509_novel04	0
ENST00000595825	0
ENSG00000010256_novel04	0
ENST00000614670	0
ENSG00000104626_novel05	19
ENSG00000155657_novel1850	0
ENST00000439326	1
ENST00000577457	0
ENST00000605587	0
ENST00000498661	0
ENSG00000084764_novel21	12
ENST00000377991	0
ENST00000435787	0
ENST00000530385	0
ENST00000385078	0
ENSG00000244731_novel03	3
ENST00000560437	0
ENST00000597774	0
ENST00000554404	0
ENSG00000136153_novel67	0
ENST00000449956	0
ENST00000392227	0
ENST00000604613	0
ENST00000468548	0
ENST00000583787	0
ENST00000568189	0
ENSG00000110841_novel38	1
ENSG00000077254_novel34	5
ENST00000608295	0
ENST00000421924	0
ENST00000529738	0
ENST00000543490	0
ENSG00000088448_novel44	5
ENST00000484999	0
ENSG00000157954_novel16	0
ENSG00000102572_novel06	0
ENST00000334478	0
ENST00000384132	0
ENSG00000166226_novel13	1
ENST00000585454	0
ENSG00000073921_novel15	1
ENST00000396667	21
ENST00000449610	44
ENSG00000164654_novel10	5
ENST00000576462	11
ENST00000533060	0
ENST00000540971	0
ENSG00000109670_novel05	0
ENST00000549733	0
ENST00000455415	0
ENSG00000126088_novel30	3
ENSG00000155657_novel1693	0
ENSG00000116133_novel01	203
ENST00000439961	0
ENST00000529060	0
ENST00000594993	0
ENSG00000183479_novel01	6
ENST00000554930	0
ENSG00000172046_novel16	0
ENST00000581163	0
ENSG00000135424_novel63	2
ENSG00000172831_novel01	18
ENST00000619643	0
ENST00000626589	0
ENST00000625577	0
ENST00000365287	0
ENST00000610217	0
ENSG00000036257_novel13	0
ENST00000583162	0
ENSG00000132429_novel03	0
ENSG00000155096_novel28	1
ENST00000427557	0
ENST00000352103	0
ENSG00000174137_novel06	3
ENSG00000075223_novel01	29
ENST00000367658	0
ENSG00000170291_novel06	2
ENSG00000166199_novel02	34
ENST00000589164	0
ENSG00000051382_novel04	1
ENST00000552952	0
ENSG00000213930_novel16	9
ENSG00000141580_novel06	0
Novelgene888_novel58	0
ENST00000422770	0
ENST00000452725	0
ENSG00000120254_novel13	8
ENSG00000132376_novel04	9
ENST00000598580	0
ENSG00000092148_novel20	0
ENST00000544474	0
ENSG00000141027_novel47	4
ENST00000368842	240
ENSG00000155508_novel06	3
ENST00000409323	33
ENSG00000108823_novel48	0
ENST00000468477	0
ENST00000612602	0
ENST00000558703	0
ENSG00000145687_novel05	2
ENSG00000162341_novel07	0
ENST00000440983	0
ENSG00000181038_novel02	2
ENST00000515125	0
ENSG00000178719_novel04	13
ENST00000383878	0
ENSG00000111667_novel14	0
ENSG00000185164_novel21	0
ENSG00000155657_novel1895	0
ENST00000630193	0
ENST00000484266	0
ENST00000576790	0
ENST00000537045	1
ENST00000479057	0
ENSG00000134744_novel44	2
ENST00000431543	0
ENSG00000145734_novel33	2
ENSG00000163814_novel07	2
ENSG00000162714_novel01	6
ENST00000616545	0
ENSG00000101236_novel02	3
ENST00000489441	0
ENST00000561204	2
ENSG00000141027_novel68	4
ENST00000462942	0
ENST00000557080	0
ENST00000487222	2
ENSG00000136935_novel08	0
ENST00000608286	1
ENST00000465256	0
ENSG00000006042_novel07	23
ENSG00000188807_novel05	4
ENSG00000106853_novel08	0
ENST00000373624	2
ENST00000454538	0
ENSG00000151465_novel05	10
ENST00000544766	0
ENSG00000123240_novel01	5
ENST00000422822	0
ENST00000581515	0
ENSG00000156875_novel11	0
ENST00000478367	0
ENST00000372449	0
ENSG00000100359_novel18	3
ENST00000554488	0
ENST00000398326	0
ENSG00000115526_novel02	0
ENSG00000089053_novel15	0
ENSG00000259494_novel07	4
ENST00000607480	0
ENSG00000154710_novel01	4
ENST00000464839	1
ENSG00000108592_novel13	0
ENST00000426284	0
ENST00000423285	0
ENSG00000138303_novel31	0
ENSG00000135341_novel19	5
ENSG00000172965_novel41	5
ENST00000532709	2
ENSG00000004142_novel04	0
ENST00000340834	4
ENSG00000165630_novel09	0
ENSG00000067445_novel26	3
ENST00000573498	0
ENSG00000124831_novel191	0
ENSG00000107551_novel154	0
ENSG00000114857_novel03	21
ENST00000459904	0
ENSG00000147130_novel07	0
ENSG00000134375_novel10	2
ENST00000558916	0
ENST00000410680	0
ENSG00000122484_novel02	4
ENST00000628156	21
ENSG00000130177_novel21	2
ENST00000517718	1
ENST00000420470	0
ENST00000420928	0
ENSG00000120254_novel15	0
ENSG00000188566_novel03	1
ENSG00000197355_novel08	4
ENSG00000095794_novel18	2
ENST00000566554	0
ENSG00000128739_novel52	5
ENSG00000165917_novel67	5
ENSG00000147548_novel04	4
ENSG00000112837_novel06	1
ENSG00000136718_novel15	2
ENSG00000104518_novel05	3
ENST00000510576	0
ENSG00000253123_novel04	2
ENSG00000087589_novel03	2
ENSG00000025770_novel08	0
ENSG00000095787_novel15	0
ENST00000397700	0
ENST00000627771	0
ENSG00000141568_novel05	0
ENST00000391249	0
ENSG00000153560_novel12	14
ENSG00000085872_novel16	48
ENSG00000104164_novel03	13
ENST00000487621	0
ENSG00000198561_novel19	0
ENST00000574958	0
ENSG00000183091_novel1160	0
ENSG00000107771_novel01	29
ENST00000539279	0
ENST00000490622	0
ENST00000478256	0
ENSG00000143507_novel03	1
ENST00000532884	0
ENST00000525461	0
ENST00000538431	0
ENST00000453476	0
ENST00000427577	0
ENSG00000093167_novel29	0
ENSG00000173214_novel02	3
ENSG00000198431_novel02	4
ENST00000617884	0
ENST00000360814	89
ENST00000584262	0
ENST00000558173	2
ENST00000249440	0
ENSG00000132155_novel06	0
ENSG00000081377_novel10	2
ENSG00000168944_novel02	0
ENSG00000165828_novel01	6
ENST00000514190	0
ENSG00000121741_novel04	2
ENST00000557869	0
ENST00000558262	0
ENST00000539687	0
ENST00000522631	0
ENSG00000101347_novel02	0
ENSG00000106305_novel07	2
ENST00000593704	0
ENST00000414056	0
ENST00000587560	32
ENSG00000105926_novel01	301
ENSG00000105393_novel03	3
ENST00000477284	0
ENSG00000128739_novel21	3
ENSG00000111802_novel02	24
ENSG00000267009_novel01	3
ENSG00000151376_novel11	2
ENSG00000116044_novel05	2
ENST00000372597	0
ENSG00000100997_novel33	0
ENSG00000148019_novel12	4
ENST00000531023	0
ENSG00000138674_novel11	0
ENST00000408869	0
ENST00000518585	0
ENSG00000162851_novel06	2
ENSG00000134480_novel08	16
ENST00000381150	0
ENSG00000143434_novel21	2
ENSG00000103671_novel06	6
ENST00000606347	3
ENST00000363418	0
ENST00000470402	0
ENSG00000205302_novel03	4
ENST00000481759	0
ENST00000545621	0
ENSG00000160948_novel11	2
ENSG00000145979_novel12	2
ENSG00000013288_novel08	3
ENSG00000068028_novel02	0
ENSG00000123595_novel01	7
ENST00000557360	0
ENST00000510135	0
ENST00000559745	0
ENST00000476912	15
ENSG00000150394_novel24	44
ENSG00000179195_novel02	2
ENSG00000108405_novel01	5
ENST00000514447	0
ENSG00000196943_novel02	424
ENST00000468930	0
ENSG00000183458_novel01	7
ENST00000540012	0
ENST00000412671	0
ENSG00000070610_novel15	4
ENSG00000078043_novel22	3
ENST00000518785	0
ENST00000515784	0
ENST00000394949	0
ENST00000522491	0
ENST00000394318	2
ENSG00000224078_novel11	10
ENSG00000166444_novel03	15
ENSG00000196569_novel53	0
ENST00000519436	0
ENSG00000070601_novel03	0
ENST00000508669	0
ENST00000364438	0
ENSG00000147576_novel09	2
ENSG00000129219_novel09	2
ENSG00000176225_novel02	0
ENSG00000100038_novel16	3
ENST00000536980	0
ENST00000356962	0
ENSG00000158417_novel14	0
ENST00000546531	7
ENST00000413284	0
ENSG00000170242_novel19	0
ENSG00000084754_novel15	3
ENSG00000090686_novel23	2
ENSG00000213722_novel04	6
ENST00000472470	0
ENSG00000224152_novel01	18
ENSG00000125447_novel11	2
ENSG00000139433_novel06	14
ENST00000506275	43
ENST00000458762	0
ENST00000361922	0
ENST00000538254	0
ENST00000522504	0
ENST00000451550	0
ENSG00000145349_novel33	2
ENST00000588362	0
ENST00000529109	0
ENSG00000099998_novel17	0
ENSG00000134013_novel25	3
ENSG00000168710_novel12	0
ENSG00000176014_novel08	2
ENST00000525668	0
ENSG00000154059_novel09	5
ENST00000524968	0
ENSG00000028203_novel31	0
ENST00000437516	0
ENSG00000166598_novel59	0
ENST00000623281	0
ENST00000392720	900
ENST00000405148	0
ENSG00000171443_novel01	2
ENST00000517403	0
ENSG00000142166_novel10	0
ENST00000444815	0
ENSG00000165629_novel11	28
ENST00000479158	0
ENST00000569892	0
ENST00000506484	0
ENST00000592904	0
ENST00000461056	0
ENSG00000172331_novel03	80
ENST00000606640	6
ENST00000604250	0
ENSG00000144580_novel10	0
ENST00000294312	0
ENSG00000130703_novel09	0
ENST00000586795	0
ENSG00000133055_novel87	16
ENSG00000166592_novel07	10
ENST00000267889	0
ENSG00000145819_novel04	0
ENSG00000257103_novel25	0
ENST00000463176	0
ENSG00000157657_novel01	10
ENSG00000006282_novel16	4
ENST00000446589	0
ENSG00000115042_novel12	2
ENST00000342752	0
ENSG00000075624_novel08	0
ENSG00000187498_novel08	0
ENST00000618723	0
ENSG00000095564_novel04	3
ENSG00000247077_novel05	2
ENST00000459923	0
ENST00000466385	0
ENST00000528667	3
ENST00000563066	0
ENSG00000136045_novel17	0
ENSG00000137494_novel01	2
ENST00000373359	0
ENST00000367696	0
ENST00000433753	14
ENST00000364612	0
ENSG00000160948_novel24	2
ENSG00000116793_novel37	0
ENST00000543959	0
ENST00000325945	0
ENST00000478999	0
ENST00000485547	0
ENST00000621078	0
ENSG00000048707_novel09	4
ENSG00000102452_novel04	2
ENST00000477493	0
ENST00000555339	0
ENST00000418579	0
ENST00000554201	2
ENSG00000131467_novel11	0
ENSG00000136717_novel332	8
ENSG00000198522_novel06	0
ENSG00000174989_novel04	0
ENSG00000133055_novel108	0
ENST00000623001	0
ENST00000457277	0
ENSG00000170776_novel58	0
ENSG00000159173_novel26	9
ENSG00000168038_novel12	0
ENST00000612830	0
ENSG00000129910_novel61	0
ENST00000442346	1
ENSG00000068903_novel49	15
ENST00000508675	0
ENSG00000197927_novel13	2
ENST00000610067	0
ENST00000488592	0
ENSG00000121957_novel25	0
ENSG00000160714_novel01	0
ENST00000355279	0
ENST00000325885	0
ENST00000510212	0
ENST00000624852	0
ENSG00000111011_novel26	2
ENSG00000143801_novel13	3
ENST00000624182	0
ENST00000377121	0
ENST00000493782	115
ENSG00000100934_novel13	0
ENST00000559784	0
ENST00000379887	31
ENSG00000088543_novel05	3
ENST00000511296	0
ENST00000259486	1
ENST00000620775	0
ENST00000589117	0
ENST00000217169	1
ENST00000596616	0
ENSG00000071051_novel06	0
ENSG00000185896_novel19	0
ENST00000441617	0
ENST00000483379	0
ENST00000465344	0
ENSG00000182287_novel10	615
ENST00000609210	3
Novelgene687_novel02	2
ENSG00000116521_novel18	5
ENSG00000114331_novel03	7
ENSG00000178149_novel10	0
ENST00000332831	0
ENST00000510609	6
ENSG00000096433_novel11	0
ENSG00000179134_novel05	20
ENST00000497623	0
ENST00000558428	0
ENST00000295238	6
ENST00000460729	0
ENSG00000156931_novel21	0
ENST00000414367	0
ENST00000293288	227
ENSG00000181038_novel04	2
ENST00000622732	0
ENST00000546718	0
ENST00000470197	1
ENSG00000033170_novel06	0
ENSG00000162734_novel17	14
ENST00000485940	0
ENSG00000196123_novel03	0
ENST00000556147	0
ENSG00000198853_novel11	0
ENST00000482253	0
ENST00000494503	0
ENSG00000062194_novel40	2
ENST00000379164	0
ENSG00000137312_novel31	2
ENST00000552818	0
ENSG00000079308_novel08	25
ENST00000384731	0
ENSG00000087157_novel31	1
ENST00000465087	0
ENSG00000127884_novel17	4
ENST00000557204	0
ENST00000530618	0
ENSG00000185238_novel04	0
ENSG00000231925_novel15	66
ENST00000628148	0
ENSG00000107829_novel03	4
ENST00000315050	24
ENSG00000160752_novel54	3
ENSG00000067365_novel03	2
ENST00000560964	0
ENSG00000102038_novel86	1
ENSG00000158636_novel04	2
ENST00000420776	1
ENST00000580181	0
ENSG00000241127_novel05	10
ENST00000415111	0
ENSG00000183323_novel01	9
ENSG00000138435_novel47	7
ENST00000566237	0
ENST00000517404	0
ENSG00000160710_novel11	8
ENSG00000075790_novel12	2
ENSG00000143442_novel10	0
ENST00000528114	0
ENST00000509910	367
ENST00000410033	0
ENSG00000033178_novel03	0
ENST00000574256	0
ENSG00000121680_novel03	3
ENST00000466290	0
ENST00000543067	0
ENSG00000175054_novel12	0
ENST00000481037	0
ENSG00000256500_novel67	0
ENST00000394412	6
ENST00000378138	0
ENSG00000104904_novel01	9
ENST00000458734	0
ENST00000462073	0
ENSG00000155657_novel3368	4
ENSG00000170364_novel08	0
ENSG00000135297_novel13	1
ENSG00000021826_novel02	0
ENST00000511551	0
ENST00000596552	0
ENST00000471391	1
ENST00000621974	0
ENSG00000160392_novel07	2
ENST00000602734	0
ENST00000460977	0
ENST00000435346	0
ENST00000517918	0
ENSG00000087116_novel09	4
ENSG00000130158_novel10	0
ENST00000550292	0
ENSG00000126351_novel06	0
ENST00000567278	0
ENST00000568440	0
ENST00000597109	0
ENSG00000185909_novel13	0
ENSG00000179818_novel13	3
ENST00000491779	0
[truncated: 359,135+ more rows]

## Sheet: CACNB1(All_isoforms)
transcript_id	read_count	read_count (%)
ENST00000344140	13589	92.2602
ENSG00000067191_novel45	187	1.2696
ENST00000394310	143	0.970874
ENSG00000067191_novel01	139	0.943716
ENSG00000067191_novel67	133	0.902981
ENSG00000067191_novel65	78	0.529568
ENSG00000067191_novel50	69	0.468464
ENSG00000067191_novel59	36	0.244416
ENSG00000067191_novel60	30	0.20368
ENSG00000067191_novel89	28	0.190101
ENSG00000067191_novel63	24	0.162944
ENSG00000067191_novel24	21	0.142576
ENSG00000067191_novel68	15	0.10184
ENSG00000067191_novel62	13	0.0882613
ENSG00000067191_novel56	11	0.0746826
ENSG00000067191_novel61	9	0.0611039
ENSG00000067191_novel64	9	0.0611039
ENSG00000067191_novel70	9	0.0611039
ENSG00000067191_novel76	9	0.0611039
ENST00000622445	9	0.0611039
ENSG00000067191_novel34	7	0.0475253
ENSG00000067191_novel78	7	0.0475253
ENSG00000067191_novel17	6	0.040736
ENSG00000067191_novel40	6	0.040736
ENSG00000067191_novel44	6	0.040736
ENSG00000067191_novel66	6	0.040736
ENSG00000067191_novel72	6	0.040736
ENSG00000067191_novel73	6	0.040736
ENSG00000067191_novel09	5	0.0339466
ENSG00000067191_novel41	5	0.0339466
ENSG00000067191_novel48	5	0.0339466
ENST00000394303	5	0.0339466
ENSG00000067191_novel08	4	0.0271573
ENSG00000067191_novel19	4	0.0271573
ENSG00000067191_novel36	4	0.0271573
ENSG00000067191_novel71	4	0.0271573
ENSG00000067191_novel75	4	0.0271573
ENSG00000067191_novel86	4	0.0271573
ENSG00000067191_novel05	3	0.020368
ENSG00000067191_novel14	3	0.020368
ENSG00000067191_novel16	3	0.020368
ENSG00000067191_novel43	3	0.020368
ENSG00000067191_novel51	3	0.020368
ENSG00000067191_novel52	3	0.020368
ENSG00000067191_novel55	3	0.020368
ENSG00000067191_novel57	3	0.020368
ENSG00000067191_novel69	3	0.020368
ENSG00000067191_novel74	3	0.020368
ENSG00000067191_novel84	3	0.020368
ENSG00000067191_novel12	2	0.0135787
ENSG00000067191_novel13	2	0.0135787
ENSG00000067191_novel32	2	0.0135787
ENSG00000067191_novel35	2	0.0135787
ENSG00000067191_novel37	2	0.0135787
ENSG00000067191_novel49	2	0.0135787
ENSG00000067191_novel53	2	0.0135787
ENSG00000067191_novel54	2	0.0135787
ENSG00000067191_novel58	2	0.0135787
ENSG00000067191_novel77	2	0.0135787
ENSG00000067191_novel80	2	0.0135787
ENSG00000067191_novel81	2	0.0135787
ENSG00000067191_novel82	2	0.0135787
ENSG00000067191_novel83	2	0.0135787
ENSG00000067191_novel88	2	0.0135787
ENSG00000067191_novel90	2	0.0135787
ENST00000582544	2	0.0135787
ENSG00000067191_novel22	1	0.00678933
ENSG00000067191_novel38	1	0.00678933
ENSG00000067191_novel39	1	0.00678933
ENSG00000067191_novel42	1	0.00678933
ENSG00000067191_novel47	1	0.00678933
ENSG00000067191_novel79	1	0.00678933
ENSG00000067191_novel87	1	0.00678933
ENSG00000067191_novel02	0	0
ENSG00000067191_novel03	0	0
ENSG00000067191_novel04	0	0
ENSG00000067191_novel06	0	0
ENSG00000067191_novel07	0	0
ENSG00000067191_novel10	0	0
ENSG00000067191_novel11	0	0
ENSG00000067191_novel15	0	0
ENSG00000067191_novel18	0	0
ENSG00000067191_novel20	0	0
ENSG00000067191_novel21	0	0
ENSG00000067191_novel23	0	0
ENSG00000067191_novel25	0	0
ENSG00000067191_novel26	0	0
ENSG00000067191_novel27	0	0
ENSG00000067191_novel28	0	0
ENSG00000067191_novel29	0	0
ENSG00000067191_novel30	0	0
ENSG00000067191_novel31	0	0
ENSG00000067191_novel33	0	0
ENSG00000067191_novel46	0	0
ENSG00000067191_novel85	0	0
ENST00000492737	0	0
ENST00000536613	0	0
ENST00000539338	0	0
ENST00000577582	0	0
ENST00000577926	0	0
ENST00000582414	0	0
ENST00000582877	0	0
All CACNB1 isoforms	14729	100

## Sheet: CACNB1(exon2_containing)
transcript_id	read_count
ENST00000344140	13589
ENST00000394310	143
ENSG00000067191_novel01	139
ENSG00000067191_novel67	133
ENSG00000067191_novel65	78
ENSG00000067191_novel50	69
ENSG00000067191_novel59	36
ENSG00000067191_novel60	30
ENSG00000067191_novel89	28
ENSG00000067191_novel63	24
ENSG00000067191_novel62	13
ENSG00000067191_novel56	11
ENSG00000067191_novel61	9
ENSG00000067191_novel64	9
ENSG00000067191_novel70	9
ENSG00000067191_novel76	9
ENST00000622445	9
ENSG00000067191_novel78	7
ENSG00000067191_novel66	6
ENSG00000067191_novel72	6
ENSG00000067191_novel73	6
ENSG00000067191_novel09	5
ENSG00000067191_novel48	5
ENST00000394303	5
ENSG00000067191_novel71	4
ENSG00000067191_novel75	4
ENSG00000067191_novel14	3
ENSG00000067191_novel51	3
ENSG00000067191_novel52	3
ENSG00000067191_novel55	3
ENSG00000067191_novel57	3
ENSG00000067191_novel69	3
ENSG00000067191_novel74	3
ENSG00000067191_novel84	3
ENSG00000067191_novel13	2
ENSG00000067191_novel49	2
ENSG00000067191_novel53	2
ENSG00000067191_novel54	2
ENSG00000067191_novel58	2
ENSG00000067191_novel77	2
ENSG00000067191_novel80	2
ENSG00000067191_novel82	2
ENSG00000067191_novel83	2
ENSG00000067191_novel88	2
ENSG00000067191_novel47	1
ENSG00000067191_novel79	1
ENSG00000067191_novel87	1
ENSG00000067191_novel10	0
ENSG00000067191_novel46	0
ENST00000577926	0
ENST00000582877	0
	read_count	read_count (%)
All CACNB1 isoforms	14729	100
CACNB1 exon2 containing isoforms	14433	97.9904

## Sheet: CACNB1(exon2_notContaining)
transcript_id	read_count
ENSG00000067191_novel45	187
ENSG00000067191_novel24	21
ENSG00000067191_novel68	15
ENSG00000067191_novel34	7
ENSG00000067191_novel44	6
ENSG00000067191_novel40	6
ENSG00000067191_novel17	6
ENSG00000067191_novel41	5
ENSG00000067191_novel08	4
ENSG00000067191_novel36	4
ENSG00000067191_novel19	4
ENSG00000067191_novel86	4
ENSG00000067191_novel05	3
ENSG00000067191_novel43	3
ENSG00000067191_novel16	3
ENSG00000067191_novel12	2
ENSG00000067191_novel81	2
ENSG00000067191_novel37	2
ENSG00000067191_novel35	2
ENSG00000067191_novel32	2
ENST00000582544	2
ENSG00000067191_novel90	2
ENSG00000067191_novel42	1
ENSG00000067191_novel39	1
ENSG00000067191_novel38	1
ENSG00000067191_novel22	1
ENSG00000067191_novel04	0
ENSG00000067191_novel03	0
ENSG00000067191_novel02	0
ENSG00000067191_novel07	0
ENSG00000067191_novel06	0
ENSG00000067191_novel11	0
ENSG00000067191_novel33	0
ENSG00000067191_novel31	0
ENSG00000067191_novel30	0
ENSG00000067191_novel29	0
ENSG00000067191_novel28	0
ENSG00000067191_novel27	0
ENSG00000067191_novel26	0
ENSG00000067191_novel25	0
ENSG00000067191_novel23	0
ENSG00000067191_novel21	0
ENSG00000067191_novel20	0
ENSG00000067191_novel18	0
ENSG00000067191_novel15	0
ENSG00000067191_novel85	0
ENST00000582414	0
ENST00000577582	0
ENST00000536613	0
ENST00000539338	0
ENST00000492737	0
	read_count	read_count (%)
All CACNB1 isoforms	14729	100
CACNB1 exon2 not containing isoforms	296	2.00964
